# Supplementary material for: Optimizing yeast for high-level production of kaempferol and quercetin
Source: Microb Cell Fact. 2023 Apr 20;22:74. doi: 10.1186/s12934-023-02084-4 (PMC10116799; doi:10.1186/s12934-023-02084-4)
Supplement: Supplementary file 2 — Additional file 2: Feeding profile for glucose limited fed-batch fermentation of kaempferol and quercetin. [file 12934_2023_2084_MOESM2_ESM.xlsx]

## Sheet: Feeding Rate
		Feeding profile used in the fed-batch processes:
		Quercetin production					Kaempferol
			Feeding time (h)	feeding rate (mL/h)				Feeding time (h)	feeding rate (mL/h)
			1	0.420508				1	0.420508
			2	0.442068				2	0.442068
			3	0.464734				3	0.464734
			4	0.488561				4	0.488561
			5	0.51361				5	0.51361
			6	0.539944				6	0.539944
			7	0.567627				7	0.567627
			8	0.59673				8	0.59673
			9	0.627325				9	0.627325
			10	0.659489				10	0.659489
			11	0.693301				11	0.693301
			12	0.728848				12	0.728848
			13	0.766216				13	0.766216
			14	0.805501				14	0.805501
			15	0.8468				15	0.8468
			16	0.890216				16	0.890216
			17	0.935859				17	0.935859
			18	0.983841				18	0.983841
			19	1.03428				19	1.03428
			20	1.08731				20	1.08731
			21	1.14306				21	1.14306
			22	1.20167				22	1.20167
			23	1.26328				23	1.26328
			24	1.32805				24	1.32805
			25	1.39614				25	1.39614
			26	1.46772				26	1.46772
			27	1.54297				27	1.54297
			28	1.62208				28	1.62208
			29	1.70525				29	1.70525
			30	1.79268				30	1.79268
			31	1.88459				31	1.88459
			32	1.98121				32	1.98121
			33	2.08279				33	2.08279
			34	2.18958				34	2.18958
			35	2.30184				35	2.30184
			36	2.41986				36	2.41986
			37	2.54393				37	2.54393
			38	2.67436				38	2.67436
			39	2.81148				39	2.81148
			40	2.95562				40	2.95562
			41	3.10716				41	3.10716
			42	3.26647				42	3.26647
			43	3.43394				43	3.43394
			44	3.61001				44	3.61001
			45	3.79509				45	3.79509
			46	3.98967				46	3.98967
			47	4.19423				47	4.19423
			48	4.40927				48	4.40927
			49	4.63534				49	1.39614
			50	4.873				50	1.46772
			51	5.12284				51	1.54297
			52	5.3855				52	1.62208
			53	5.66162				53	1.70525
			54	5.95189				54	1.79268
			55	6.25705				55	1.88459
			56	6.57786				56	1.98121
			57	6.91511				57	2.08279
			58	7.26966				58	2.18958
			59	7.64238				59	2.30184
			60	8.03421				60	2.41986
			61	8.44614				61	2.54393
			62	8.87918				62	2.67436
			63	9.33443				63	2.81148
			64	9.81301				64	2.95562
			65	10.3161				65	3.10716
			66	10.8451				66	3.26647
			67	11.4011				67	3.43394
			68	11.9856				68	3.61001
			69	12.6002				69	3.79509
			70	13.2462				70	3.98967
			71	13.9253				71	4.19423
			72	14.6393				72	4.40927
